# Supplementary material for: Synthesis of New Polyheterocyclic Pyrrolo[3,4-b]pyridin-5-ones via an Ugi-Zhu/Cascade/Click Strategy
Source: Molecules. 2023 May 14;28(10):4087. doi: 10.3390/molecules28104087 (PMC10221234; doi:10.3390/molecules28104087)
Supplement: Supplementary file 1 [file molecules-28-04087-s001.zip]

Archive with 1 entries (1 files):
- molecules-2385315-supplementary.pdf
